# Supplementary material for: Population-Based Screening of Newborns: Findings From the NBS Expansion Study (Part One)
Source: Front Genet. 2022 Jul 22;13:867337. doi: 10.3389/fgene.2022.867337 (PMC9354846; doi:10.3389/fgene.2022.867337)
Supplement: Supplementary file 1 [file Table2.XLSX]

## Sheet: Sheet1
Record ID	Reponse Count	Complete?	OTC_Understand	OTC_Test	OTC_Treat	CPS_Understand	CPS_Test	CPS_Treat	NAGS_Understand	NAGS_Test	NAGS_Treat	MTHFR_Understand	MTHFR_Test	MTHFR_Treat	CblCD_Understand	CblCD_Test	CblCD_Treat	Arg_Understand	Arg_Test	Arg_Treat	BCKDK_Understand	BCKDK_Test	BCKDK_Treat	HGCLAS_Understand	HGCLAS_Test	HGCLAS_Treat	PC_Understand	PC_Test	PC_Treat	CPT1A_Understand	CPT1A_Test	CPT1A_Treat	BVVL_Understand	BVVL_Test	BVVL_Treat	GAMT_Understand	GAMT_Test	GAMT_Treat	AGAT_Understand	AGAT_Test	AGAT_Treat	CRTR_Understand	CRTR_Test	CRTR_Treat	PHGDH_Understand	PHGDH_Test	PHGDH_Treat	Fabry_Understand	Fabry_Test
1	1	Complete	5	3	4	4	3		4	3		4	3		5	5	5	4	3	4	4		5							5	5	5																3	5
2	2	Complete	5	2	5	5	2	5	5	2	5	5	4	5	5	5	5	4	3	5	0	1	0	0	1	0	4	3	0	4	5	4	1	2	0	5	5	5	5	4	5	5	2	2	3	1	2	5	4
5	3	Complete	5	2	4	5	2	4	5	2	5	4	3	3	4	4	2	4	5	4	4	3	4	5	4	3	4	3	2	4	4	4	3	3	3	4	4	3	4	4	3	4	4	2	3	3	2	5	3
6	4	Complete	4	3	2	4	3	2	4	3	2	3	4	4	3	4	2	3	3	3										3	3	3				5	5	5										3	3
9	5	Complete	5	3	4	5	3	4	4	3	5	4	3	5	4	3	4	5	4	4	5	4	5	3	3	3	4	3	3	4	3	5	4	4	5	4	5	5	4	5	5	4	4	4	3	3	4	5	4
10	6	Complete	5	2	5	5	2	5	5	2	5	4	4	4	4	4	4	5	4	4	4	4	4	3	3	2	4	3	2	4	4	4	4	3	4	3	4	4	4	4	4	4	3	4	3	3	4	3	2
11	7	Complete	5		5	5		5	5		5	1		2	5		4	5		4	5		4				5			5		3						3			3			3				1
12	8	Complete	4	5		4	5		4	5		3	5	2	5	5	3	3	3		3	2		3	2	1	3	2	1	4	4	3	3	4	3	5	5	5	3	3	4	3	3	1	2	1		3	3
14	9	Complete	5	2	4	5	1	4	5	1	5	3	2	3	3	2	3	5	4	4	3	1	3	1	2	1	2	2	2	2	2	2				3	2	2	3	2	2	3	2	2				4	3
15	10	Complete	5		5	5			5		5	3		3	4			4		4	5		4				4			5		4	4					4			4	4		4				1
18	11	Complete	5	2	3	5	2	3	5	1	5	5	4	5	4	5	3	5	4	2	5	4	4	3	2	2	2	3	1	4	4	5	3	3	2	5	5	5	5	5	5	4	1	2	3	2	2	4	5
19	12	Complete	5	2	5	5	2	5	5	2	5	4	4	4	4	4	4	5	4	5							4	4	3	5	4	5				5	4	4	5	4	4	5	5	3				5	5
20	13	Complete	5	3	5	5	3	5	4	3	5	5	4	4	4	4	4	4	4	4	4	4	4	4	3	3	4	3	4	4	4	5	3	3	4	4	3	4	4	3	4	4	3	3	3	4	3	3	3
21	14	Complete	5	3	4	5	3	5	5	3	5	5	4	4	5	5	5	5	4	5	5	4	4	5	3	1	5	3	1	5	3	5	5	3	5	4	3	4	4	3	4	4	3	4	3	3	3	5	3
25	15	Complete	5	5	5	5	5	5	5	5	5	5	5	5	5	5	5	5	5	5	5	5	5	5	5	5	5	5	5	5	5	5	5		5	5		5	5		5	5		3	5		3	5	3
26	16	Complete	5	3	3	5	2	3	5	2	3	3	2	2	4	4	4	5	4	4	5	5	3	3	3	3	3	2	2	4	3	4	4	2	4	3	2	2	3	2	2	3	2	2	3			3	5
27	17	Complete																																		5	5	5										5	5
29	18	Complete	5	3	3	4	3	4	4	3	4	5	3	1	3	4	1	3	4	2	2			2			5	3	2	4	5	4	2			4	5	4	4	5	3	4	5		3	2		4	5
33	19	Complete	5	2	4	5	2	4	5	2	5	3	3	3	5	3	3	5	4	4							3		1	4	3	4				4		4	4		4	4		4				4	3
34	20	Complete	5		4	5		3	5		5	1		2	5	5	5	5	3	4	3	3	3	4		1	4		1	5	5	5	5		5	4		4	4		4	5		4	5		4	5	2
35	21	Complete	5	3	3	5	3	3	5	3	4	5	4	3	5	4	2	5	4	3	4	2	3	2	3	2	3	3	2	4	4	4	3	4	4	5	5	4	3	2	4	5	2	2	1			5	5
37	22	Complete	5	2	3	5	4	3	4	3	3	5	4	5	5	5	5	3	2	2	1	2	2	3		3	5	2	4	4	2	3	2	5	5	4	5	4	4	5	4	4	2	3	3	2	5	5	2
40	23	Complete	5	2	4	5	2	4	5	2	4	4		3	5	4	2	5	5	5	3		4	3	3	1	5	2	2	4	4	4	4	3	3	5	5	5	5		3	4	2	3	3		4	5	4
41	24	Complete	5	3	4	5	4	4	5	4	5	5	4	3	5	4	5	4	4	4	5	5	5	4	3	2	5	3	3	5	4	5	5	4	5	5	4	3	5	4	2	5	4	2	5	4	2	4	4
42	25	Complete	4	4	4	4	4	4
43	26	Complete	5	1	5	5	1	5	5	1	5	5	5	3	5	5	4	5	2	3	5	3	5	5	1	1	5	1	5	5	4	4	5	2	5	5	4	5	4	1	5	5	3	3	5	2	3	5	5
44	27	Complete	5	3	4	5		4	3		4	5		4	5	5	4	3		3	5			5		1	5		2	5		4	5		5	5	5	5	5	5	5	5		3	5			4
48	28	Complete	5	2	5	5	2	5	5	2	5	4	3	4	4	5	5	4	4	5	3	3	3	3	3	2	3	3	2	5	5	5	2			4	4	4	4	4	4	2	3		3	4		5	4
50	29	Complete	5	5	4	4	4	3	4	4	4	5	5	5				4	4	3																												4	4
51	30	Complete	5	3	5	5	3	5	4	3	5	4	4	4	5	5	5	4	5	4	3	3	3	3	3	3	4	3	3	4	5	4	3	3	4	4	4	3	4	4	3	4	3	2	3	3	2	4	5
53	31	Complete	4	2	4	3	2	3	3	2	3	3	3	3	3	3	3	3	3	3										3	3	3				4	2	4										3	3
54	32	Complete	5		4	5		4	5		5	5		4	5	2	4	5	1	3							5	1	3	5		5				5		5	5		5	5		3				5
55	33	Complete	5	1	5	5	1	5	5	1	5	4		2	4	5	3	5	5	5				3		1	3		1	3		3				4		3	4		3	4		2	3		3	4	4
56	34	Complete	5	1	4	5	1	4	5	1	5	3	1		5	3	3							1	1	1										2	2			2	2	2						4	3
57	35	Complete										3	3	2	4	4	3	4	4	5	4	4	5
58	36		4	4	3	4	4	3	4	3	2	4	3	3	4	4	3	4	3	2	4	3	3	4	4	2	4	3	2	4	3	2																4	4
		Count	34	30	33	34	29	31	33	28	31	34	27	32	33	31	32	33	30	32	26	20	23	24	19	23	28	22	26	31	26	31	21	15	18	29	24	30	25	20	28	27	19	25	21	14	15	34	30
		Total Score	165	81	135	161	78	125	151	71	138	134	96	109	145	129	117	142	111	121	99	65	85	77	52	44	112	60	59	131	100	125	75	48	71	124	97	122	104	71	105	110	56	70	70	37	46	137	113
		Avg	4.85294	2.7	4.09091	4.73529	2.68966	4.03226	4.57576	2.53571	4.45161	3.94118	3.55556	3.40625	4.39394	4.16129	3.65625	4.30303	3.7	3.78125	3.79167	3.22222	3.66667	3.28571	2.76471	2	4	2.72727	2.26923	4.22581	3.84615	4.03226	3.57143	3.2	3.94444	4.27586	4.04167	4.06667	4.16	3.55	3.75	4.07407	2.94737	2.8	3.33333	2.64286	3.06667	4.02941	3.76667
		Range Min	4	1	2	3	1	2	3	1	2	1	1	1	3	2	1	3	1	2	0	1	0	0	1	0	2	1	0	2	2	2	1	2	0	2	2	2	3	1	2	2	1	1	1	1	2	1	2
		Range Max	5	5	5	5	5	5	5	5	5	5	5	5	5	5	5	5	5	5	5	5	5	5	5	5	5	5	5	5	5	5	5	5	5	5	5	5	5	5	5	5	5	4	5	4	5	5	5
[truncated: 91 more columns]
